# Supplementary material for: Preliminary Validation of a Questionnaire Covering Risk Factors for Impaired Driving Skills in Elderly Patients
Source: Geriatrics (Basel). 2016 Jan 8;1(1):5. doi: 10.3390/geriatrics1010005 (PMC6371095; doi:10.3390/geriatrics1010005)
Supplement: Supplementary file 1 [file geriatrics-01-00005-s001.zip]

Archive with 2 entries (2 files):
- SAFE_english.pdf
- SAFE_german.pdf
